# Supplementary material for: Effect of ultrasound-guided transverse abdominal plane block on neutrophil-to-lymphocyte ratio, platelet-to-lymphocyte ratio, and systemic immune inflammation index in patients undergoing radical resection of endometrial carcinoma
Source: PLoS One. 2024 Dec 5;19(12):e0315175. doi: 10.1371/journal.pone.0315175 (PMC11620674; doi:10.1371/journal.pone.0315175)
Supplement: S1 File — (XLSX) [file pone.0315175.s002.xlsx]

## Sheet: Sheet1
serial number	group	age	height	weight	Surgical time	gap time	anaesthesia time	系数	Remifentanil dosage	BMI	ASA	Clinicopathological staging	Preoperative 72H neutrophil count	Postoperative 24H neutrophil count	Postoperative 72H neutrophil count	Preoperative 72H platelet count	Postoperative 24H platelet count	Postoperative platelet count 72H	Preoperative 72H lymphocyte count	24H postoperative lymphocyte count	Postoperative 72H lymphocyte count	Preoperative 72NLR	Preoperative 72 PLR	Preoperative 72SII	Postoperative 24NLR	Postoperative 24PLR	Postoperative 24SII	Postoperative 72NLR	Postoperative 72PLR	Postoperative 72SII	VAS1（6	VAS2（12	VAS3（24	VAS4（48	Number of analgesic pump compressions in 24H postoperative period	Occurrence of nausea and vomiting	First time out of bed	First exhaust time
1	1	51	1.57	55	136	12	148	0.14	1139.6	22.3133	1	2	2.45	8.07	6.09	290	252	254	1.1	0.7	0.9	2.22727	263.636	645.909	11.5286	360	2905.2	6.76667	282.222	1718.73	0	2	1	1	0	0	22.67	26.67
2	1	63	1.55	73	123	8	131	0.15	1434.45	30.385	2	2	3.41	7.58	6.43	247	214	210	1.9	2.2	0.7	1.79474	130	443.3	3.44545	97.2727	737.327	9.18571	300	1929	1	2	2	1	0	0	19.75	8.75
3	1	46	1.61	62	107	10	117	0.13	943.02	23.9188	1	1	3.6	7.71	5.34	345	321	320	1.8	1.1	0.8	2	191.667	690	7.00909	291.818	2249.92	6.675	400	2136	1	3	2	2	3	0	20.82	17.82
4	1	56	1.62	70	118	14	132	0.13	1201.2	26.6728	3	3	2.45	8.07	6.08	290	252	251	1.1	0.7	0.8	2.22727	263.636	645.909	11.5286	360	2905.2	7.6	313.75	1907.6	1	2	1	1	0	1	20.3	13.3
5	1	46	1.53	46	108	9	117	0.12	645.84	19.6506	2	2	2.95	7.44	6.05	196	176	170	1	0.7	0.7	2.95	196	578.2	10.6286	251.429	1870.63	8.64286	242.857	1469.29	0	2	3	2	0	0	22	25
6	1	53	1.61	65	132	20	152	0.11	1086.8	25.0762	1	1	2.46	5.13	5.01	320	251	251	1.7	1.6	1.4	1.44706	188.235	463.059	3.20625	156.875	804.769	3.57857	179.286	898.221	1	2	1	0	2	0	26	27
7	1	59	1.66	66	111	8	119	0.12	942.48	23.9512	3	2	1.75	5.54	5.32	287	285	284	2	1.9	1.7	0.875	143.5	251.125	2.91579	150	831	3.12941	167.059	888.753	2	3	3	1	0	0	20.63	36.63
8	1	43	1.62	71	127	12	139	0.11	1085.59	27.0538	2	3	2.9	8.99	6.67	314	181	182	1.3	0.85	0.9	2.23077	241.538	700.462	10.5765	212.941	1914.34	7.41111	202.222	1348.82	2	3	2	1	0	0	21.75	22.75
9	1	59	1.53	55	132	30	162	0.12	1069.2	23.4952	3	1	3.3	7.58	6.32	345	246	247	2.3	1.7	1.6	1.43478	150	495	4.45882	144.706	1096.87	3.95	154.375	975.65	1	2	1	0	0	1	25	26
10	1	53	1.54	58	125	14	139	0.14	1128.68	24.4561	2	1	3.96	6.86	5.37	348	341	241	2.4	0.9	0.7	1.65	145	574.2	7.62222	378.889	2599.18	7.67143	344.286	1848.81	0	1	0	0	2	0	26.27	15.27
11	1	53	1.62	65	143	9	152	0.12	1185.6	24.7676	1	2	3.15	5.68	5.57	348	321	324	2.4	0.9	1.1	1.3125	145	456.75	6.31111	356.667	2025.87	5.06364	294.545	1640.62	1	2	3	2	0	0	25.75	18.25
12	1	39	1.61	54	142	8	150	0.11	891	20.8325	1	2	3.7	8.33	6.75	289	297	296	1.55	0.9	0.8	2.3871	186.452	689.871	9.25556	330	2748.9	8.4375	370	2497.5	0	2	1	1	3	0	23.7	24.2
13	1	53	1.65	67	110	13	123	0.13	1071.33	24.6097	3	3	3.04	5.81	5.64	187	186	187	1.5	1.4	1.2	2.02667	124.667	378.987	4.15	132.857	771.9	4.7	155.833	878.9	0	1	0	0	0	0	21.67	18.67
14	1	60	1.55	63	157	11	168	0.14	1481.76	26.2227	1	1	2.94	8.96	6.84	289	235	234	2	1.8	1.7	1.47	144.5	424.83	4.97778	130.556	1169.78	4.02353	137.647	941.506	1	2	0	0	0	0	22.58	26.58
15	1	54	1.63	73	113	10	123	0.12	1077.48	27.4756	1	1	3.37	6.74	5.87	280	255	256	1.3	0.9	0.9	2.59231	215.385	725.846	7.48889	283.333	1909.67	6.52222	284.444	1669.69	2	3	3	2	0	1	27.1	23.6
16	1	56	1.56	54	103	12	115	0.13	807.3	22.1893	3	2	2.74	5.83	5.86	229	193	192	2.1	1.6	1.4	1.30476	109.048	298.79	3.64375	120.625	703.244	4.18571	137.143	803.657	1	3	1	1	2	0	20.33	29.33
17	1	57	1.62	65	115	12	127	0.14	1155.7	24.7676	2	1	3.46	6.82	5.87	295	239	240	2	1.4	1.6	1.73	147.5	510.35	4.87143	170.714	1164.27	3.66875	150	880.5	0	2	0	0	0	0	27	30
18	1	68	1.53	61	107	9	116	0.15	1061.4	26.0584	1	2	4.28	5.76	5.69	321	269	270	1.9	1.4	1.2	2.25263	168.947	723.095	4.11429	192.143	1106.74	4.74167	225	1280.25	1	3	1	1	0	0	19.18	25.18
19	1	57	1.54	62	127	13	140	0.11	954.8	26.1427	2	1	3.14	4.93	4.93	262	189	187	2.4	1.4	1.4	1.30833	109.167	342.783	3.52143	135	665.55	3.52143	133.571	658.507	1	3	2	1	2	0	21.58	24.58
20	1	50	1.68	55	134	7	141	0.11	853.05	19.487	1	2	3.46	6.82	5.87	295	239	227	2	1.4	0.9	1.73	147.5	510.35	4.87143	170.714	1164.27	6.52222	252.222	1480.54	0	1	0	0	0	0	29	28.67
21	1	53	1.65	73	121	10	131	0.12	1147.56	26.8136	2	1	3.37	6.75	5.12	410	399	393	3.4	1.9	1.2	0.991176	120.588	406.382	3.55263	210	1417.5	4.26667	327.5	1676.8	2	4	2	1	0	0	15.42	9.42
22	1	54	1.64	72	110	13	123	0.12	1062.72	26.7698	1	1	3.4	6.87	5.07	277	247	256	1.8	1.7	1.8	1.88889	153.889	523.222	4.04118	145.294	998.171	2.81667	142.222	721.067	0	1	1	0	0	0	21.5	23.5
23	1	52	1.65	73	117	12	129	0.13	1224.21	26.8136	3	1	2.3	6.31	5.76	252	222	234	1.7	1	0.8	1.35294	148.235	340.941	6.31	222	1400.82	7.2	292.5	1684.8	0	2	1	1	0	1	18.3	26.3
24	1	43	1.57	58	143	9	152	0.15	1322.4	23.5304	1	2	4.04	4.5	4.43	207	163	164	1.7	1	1.2	2.37647	121.765	491.929	4.5	163	733.5	3.69167	136.667	605.433	1	3	3	2	0	0	24.65	10.65
25	1	53	1.64	65	157	15	172	0.12	1341.6	24.1672	2	1	3.58	9.41	6.78	200	158	170	1.6	1.5	1.1	2.2375	125	447.5	6.27333	105.333	991.187	6.16364	154.545	1047.82	0	2	0	0	2	0	21.47	22.47
26	1	51	1.63	66	142	8	150	0.13	1287	24.841	3	2	2.7	6.86	5.76	277	257	266	1.9	1.6	1.7	1.42105	145.789	393.632	4.2875	160.625	1101.89	3.38824	156.471	901.271	1	3	3	1	0	0	24.92	29.92
27	1	48	1.58	61	119	14	133	0.12	973.56	24.4352	1	1	3.12	5.65	5.5	468	356	342	2.2	1.6	1.2	1.41818	212.727	663.709	3.53125	222.5	1257.12	4.58333	285	1567.5	1	3	1	1	0	0	19.5	22.5
28	1	45	1.53	55	121	5	126	0.12	831.6	23.4952	3	1	2.61	6.03	5.57	200	181	182	2.2	1.5	1.6	1.18636	90.9091	237.273	4.02	120.667	727.62	3.48125	113.75	633.587	0	2	1	0	0	1	24	28
29	1	63	1.54	58	127	8	135	0.11	861.3	24.4561	2	2	3.51	7.26	6.76	307	242	254	1.6	1.6	0.9	2.19375	191.875	673.481	4.5375	151.25	1098.07	7.51111	282.222	1907.82	0	1	0	0	1	0	18.25	37.25
30	1	52	1.62	65	117	13	130	0.14	1183	24.7676	1	1	3.61	5.35	5.23	280	237	238	2.3	1.3	1.3	1.56957	121.739	439.478	4.11538	182.308	975.346	4.02308	183.077	957.492	1	2	1	1	0	0	22.43	29.43
31	1	44	1.61	54	126	12	138	0.13	968.76	20.8325	2	2	2.01	6.27	5.67	309	299	289	2	1.8	1.1	1.005	154.5	310.545	3.48333	166.111	1041.52	5.15455	262.727	1489.66	1	2	0	1	0	0	17.68	35.68
32	1	50	1.68	67	132	30	162	0.15	1628.1	23.7387	3	1	3.03	7.05	6.12	224	212	213	1.5	1.1	1.2	2.02	149.333	452.48	6.40909	192.727	1358.73	5.1	177.5	1086.3	0	1	0	0	2	1	19.53	21.53
33	1	59	1.55	63	119	13	132	0.13	1081.08	26.2227	2	1	2.32	5.04	5.43	303	186	190	1.1	1	1.2	2.10909	275.455	639.055	5.04	186	937.44	4.525	158.333	859.75	1	2	1	0	0	0	25.37	18.37
34	1	50	1.63	73	108	7	115	0.12	1007.4	27.4756	1	1	1.92	6.76	5	235	225	234	1.9	0.8	0.7	1.01053	123.684	237.474	8.45	281.25	1901.25	7.14286	334.286	1671.43	2	3	2	1	0	1	22	25
35	1	63	1.56	54	130	12	142	0.12	920.16	22.1893	3	1	2.07	7.06	6.76	222	220	212	1.5	1.3	1.4	1.38	148	306.36	5.43077	169.231	1194.77	4.82857	151.429	1023.66	2	3	2	1	0	0	17.8	33.8
36	1	49	1.62	65	121	10	131	0.13	1106.95	24.7676	2	2	2.01	4.98	5.34	245	212	235	1.6	1.3	0.9	1.25625	153.125	307.781	3.83077	163.077	812.123	5.93333	261.111	1394.33	1	2	1	0	0	0	17.63	19.63
37	1	59	1.53	61	132	9	141	0.12	1032.12	26.0584	2	1	1.98	5.05	5.34	276	270	272	1.8	1.3	1.4	1.1	153.333	303.6	3.88462	207.692	1048.85	3.81429	194.286	1037.49	1	3	2	1	0	0	22.87	36.87
38	1	59	1.54	62	136	13	149	0.11	1016.18	26.1427	1	1	2.68	7.89	5.57	387	342	341	1.2	1.1	1.1	2.23333	322.5	864.3	7.17273	310.909	2453.07	5.06364	310	1726.7	2	3	2	1	3	0	20.75	42.75
39	1	53	1.62	67	109	9	118	0.12	948.72	25.5296	3	1	2.45	6.8	5.7	205	170	200	1.4	0.9	0.8	1.75	146.429	358.75	7.55556	188.889	1284.44	7.125	250	1425	0	1	0	0	0	0	20.17	29.17
40	1	50	1.61	57	127	14	141	0.13	1044.81	21.9899	2	2	2.65	5.78	5.03	257	197	200	2.4	1.3	1.2	1.10417	107.083	283.771	4.44615	151.538	875.892	4.19167	166.667	838.333	1	2	1	0	0	0	21.5	22
41	1	50	1.68	58	132	12	144	0.12	1002.24	20.5499	2	2	5.54	7.85	7.17	322	275	280	1.42	1.2	1.2	3.90141	226.761	1256.25	6.54167	229.167	1798.96	5.975	233.333	1673	1	3	2	1	2	0	21.83	30.83
42	1	60	1.55	66	136	15	151	0.14	1395.24	27.4714	2	1	3.15	7.22	6.87	223	223	221	2	1.7	1.8	1.575	111.5	351.225	4.24706	131.176	947.094	3.81667	122.778	843.483	1	2	1	0	0	1	20.17	30.17
1	0	56	1.63	71	128	13	141	0.15	1501.65	26.7229	3	1	4.52	10.66	8.75	304	243	267	2.4	2.3	1.2	1.88333	126.667	572.533	4.63478	105.652	1126.25	7.29167	222.5	1946.88	2	3	2	1	3	0	22.25	25.25
2	0	47	1.56	55	109	12	121	0.18	1197.9	22.6003	2	1	2.73	10.05	7.34	232	222	223	1.8	1.7	1.8	1.51667	128.889	351.867	5.91176	130.588	1312.41	4.07778	123.889	909.344	1	2	2	0	5	1	19	36.5
3	0	58	1.64	58	107	10	117	0.16	1085.76	21.5645	1	2	4.17	10.37	9.45	148	131	132	1.7	1.7	1.7	2.45294	87.0588	363.035	6.1	77.0588	799.1	5.55882	77.6471	733.765	2	4	3	1	0	0	23.58	25.58
4	0	52	1.65	65	128	12	140	0.17	1547	23.8751	3	2	3.54	9.55	7.32	210	176	178	2.4	2.1	1.8	1.475	87.5	309.75	4.54762	83.8095	800.381	4.06667	98.8889	723.867	1	2	2	0	0	1	24	21
5	0	56	1.55	54	124	7	131	0.15	1061.1	22.4766	2	1	2.07	7.06	6.99	269	236	254	1.3	0.8	0.9	1.59231	206.923	428.331	8.825	295	2082.7	7.76667	282.222	1972.73	1	3	3	2	3	0	17.43	22.43
6	0	55	1.63	67	109	30	139	0.15	1396.95	25.2174	3	3	3	8.37	6.98	232	222	228	1.3	1.2	0.8	2.30769	178.462	535.385	6.975	185	1548.45	8.725	285	1989.3	1	2	2	0	0	0	23.67	28.67
7	0	50	1.66	63	113	9	122	0.14	1076.04	22.8625	1	2	2	7.04	9.56	311	307	298	2.4	1.4	1.2	0.833333	129.583	259.167	5.02857	219.286	1543.77	7.96667	248.333	2374.07	2	3	3	1	1	1	26	27
8	0	46	1.64	72	154	8	162	0.16	1866.24	26.7698	1	1	5.04	10.66	8.98	268	227	230	1.4	1	0.9	3.6	191.429	964.8	10.66	227	2419.82	9.97778	255.556	2294.89	1	3	2	1	0	0	21	22.3
9	0	52	1.53	54	121	11	132	0.13	926.64	23.0681	2	2	2.5	11.33	8.78	289	274	280	1.7	1.3	0.9	1.47059	170	425	8.71538	210.769	2388.02	9.75556	311.111	2731.56	2	4	3	2	5	0	21.55	26.55
10	0	58	1.54	65	126	13	139	0.14	1264.9	27.4077	3	1	3.6	9.24	8.67	336	288	324	2.1	1.7	1.3	1.71429	160	576	5.43529	169.412	1565.36	6.66923	249.231	2160.83	2	3	4	2	0	1	26.75	27.75
11	0	52	1.62	61	137	14	151	0.16	1473.76	23.2434	1	3	3.41	8.53	7.85	145	121	178	1.9	1.3	1.4	1.79474	76.3158	260.237	6.56154	93.0769	793.946	5.60714	127.143	998.071	2	4	3	1	4	0	23.5	24
12	0	46	1.54	62	118	12	130	0.16	1289.6	26.1427	2	2	5.68	7.18	6.45	272	241	256	1.8	1.4	1.2	3.15556	151.111	858.311	5.12857	172.143	1235.99	5.375	213.333	1376	3	5	3	1	0	0	21.75	19.75
13	0	48	1.62	67	156	15	171	0.17	1947.69	25.5296	3	1	3.25	13.81	9.76	366	316	324	3	2.5	1.9	1.08333	122	396.5	5.524	126.4	1745.58	5.13684	170.526	1664.34	2	3	2	1	2	0	25.72	30.72
14	0	56	1.61	57	126	9	135	0.14	1077.3	21.9899	1	1	2.58	9.02	6.32	198	181	187	1.9	1.8	1.2	1.35789	104.211	268.863	5.01111	100.556	907.011	5.26667	155.833	984.867	2	3	3	2	4	1	21.78	10.78
15	0	52	1.68	54	123	13	136	0.16	1175.04	19.1327	1	1	2.79	15.28	9.87	233	226	227	1.9	1	1.2	1.46842	122.632	342.142	15.28	226	3453.28	8.225	189.167	1867.07	1	2	2	0	0	0	19.08	18.08
16	0	52	1.55	65	132	8	140	0.17	1547	27.0552	2	1	3.4	8.27	6.54	273	266	268	2	2.4	1.7	1.7	136.5	464.1	3.44583	110.833	916.592	3.84706	157.647	1031.01	2	3	3	2	3	0	21.23	29.73
17	0	57	1.63	61	118	20	138	0.15	1262.7	22.9591	3	2	3.13	10.4	8.76	342	312	323	2.5	1.4	1.2	1.252	136.8	428.184	7.42857	222.857	2317.71	7.3	269.167	2357.9	1	2	2	0	0	1	20.78	22.78
18	0	49	1.56	62	126	12	138	0.16	1368.96	25.4767	1	1	3.37	14.34	10.9	393	410	397	3.4	2.9	2.6	0.991176	115.588	389.532	4.94483	141.379	2027.38	4.19231	152.692	1664.35	2	3	2	1	4	0	23.72	27.72
19	0	44	1.62	67	128	10	138	0.14	1294.44	25.5296	2	2	3.73	11.43	11.36	361	303	290	2.1	2	0.8	1.77619	171.905	641.205	5.715	151.5	1731.64	14.2	362.5	4118	3	4	3	1	0	0	23.13	19.13
20	0	53	1.54	57	132	30	162	0.16	1477.44	24.0344	3	1	3.46	9.32	8.75	203	220	220	1.9	1.6	1.6	1.82105	106.842	369.674	5.825	137.5	1281.5	5.46875	137.5	1203.12	2	3	2	0	0	1	20.55	21.55
21	0	56	1.62	58	118	8	126	0.17	1242.36	22.1003	2	1	4.08	8.1	7.76	406	237	345	1.4	1.29	1.5	2.91429	290	1183.2	6.27907	183.721	1488.14	5.17333	230	1784.8	1	3	2	0	2	1	28	29
22	0	48	1.63	58	128	11	139	0.14	1128.68	21.83	1	2	3.06	13.32	8.76	311	245	267	2.1	0.7	0.9	1.45714	148.095	453.171	19.0286	350	4662	9.73333	296.667	2598.8	2	4	3	2	0	0	17	18.58
23	0	48	1.61	66	126	14	140	0.15	1386	25.462	2	1	2	8.13	6.32	210	202	209	1.3	0.6	1.1	1.53846	161.538	323.077	13.55	336.667	2737.1	5.74545	190	1200.8	2	3	2	1	0	1	16	16.75
24	0	55	1.56	71	131	9	140	0.16	1590.4	29.1749	3	1	3.34	12.37	8.34	274	304	300	2.2	1.5	1.2	1.51818	124.545	415.982	8.24667	202.667	2506.99	6.95	250	2085	2	4	2	0	5	0	27	25
25	0	55	1.55	55	126	20	146	0.17	1365.1	22.8928	1	2	3.32	8.09	9.45	506	327	333	1.5	1.1	1.1	2.21333	337.333	1119.95	7.35455	297.273	2404.94	8.59091	302.727	2860.77	1	2	3	1	0	1	19	20.67
26	0	52	1.6	58	117	15	132	0.14	1071.84	22.6562	2	1	3.21	8.99	7.67	221	209	210	0.9	0.6	0.7	3.56667	245.556	788.233	14.9833	348.333	3131.52	10.9571	300	2301	2	3	2	0	3	0	20.7	23.7
27	0	69	1.68	65	153	12	165	0.15	1608.75	23.03	3	1	3.67	9.32	8.78	289	310	312	1.3	0.9	1.2	2.82308	222.308	815.869	10.3556	344.444	3210.22	7.31667	260	2282.8	2	3	3	1	0	1	25	26
28	0	52	1.55	54	110	7	117	0.14	884.52	22.4766	2	1	2.29	7.03	10.95	224	223	224	1.5	1	1.2	1.52667	149.333	341.973	7.03	223	1567.69	9.125	186.667	2044	3	4	3	1	0	0	16	19.5
29	0	51	1.54	67	117	15	132	0.15	1326.6	28.251	3	1	2.56	7.46	8.38	289	278	273	2.1	2	1.5	1.21905	137.619	352.305	3.73	139	1036.94	5.58667	182	1525.16	1	2	2	1	4	0	19	20.25
30	0	46	1.58	63	121	12	133	0.17	1424.43	25.2363	2	2	3.14	11.77	9.65	184	192	200	2.7	1.9	2.3	1.16296	68.1481	213.985	6.19474	101.053	1189.39	4.19565	86.9565	839.13	2	3	2	0	0	1	28	29.75
31	0	51	1.6	72	119	8	127	0.14	1280.16	28.125	2	2	3.89	9.88	6.49	338	330	325	2.1	1.82	1.4	1.85238	160.952	626.105	5.42857	181.319	1791.43	4.63571	232.143	1506.61	2	3	3	2	0	0	25	27.3
32	0	58	1.55	54	123	12	135	0.15	1093.5	22.4766	2	1	2.62	9.14	8.48	247	267	268	2	1.8	1.4	1.31	123.5	323.57	5.07778	148.333	1355.77	6.05714	191.429	1623.31	1	2	3	1	3	0	23	30.27
33	0	51	1.5	65	134	13	147	0.16	1528.8	28.8889	3	1	2.82	9.65	9.67	257	227	230	2.4	1.9	1.7	1.175	107.083	301.975	5.07895	119.474	1152.92	5.68824	135.294	1308.29	2	3	3	2	2	0	20.17	21.17
34	0	49	1.53	61	132	10	142	0.18	1559.16	26.0584	2	1	2.09	12.14	6.78	276	265	266	2	2.1	1.7	1.045	138	288.42	5.78095	126.19	1531.95	3.98824	156.471	1060.87	1	2	3	1	0	1	27.45	33.45
35	0	49	1.66	62	126	8	134	0.15	1246.2	22.4996	2	2	2.22	11.39	7.65	239	276	266	1.2	1	0.9	1.85	199.167	442.15	11.39	276	3143.64	8.5	295.556	2261	1	2	2	0	3	0	18.58	28
36	0	57	1.62	67	122	14	136	0.16	1457.92	25.5296	3	1	2.72	11.86	8.93	300	236	247	1.6	1.5	1.4	1.7	187.5	510	7.90667	157.333	1865.97	6.37857	176.429	1575.51	2	3	2	0	0	0	21.17	30.17
37	0	54	1.61	57	130	9	139	0.16	1267.68	21.9899	2	2	3.53	11.21	7.87	255	233	236	2	1.6	1.3	1.765	127.5	450.075	7.00625	145.625	1632.46	6.05385	181.538	1428.71	2	4	3	2	3	1	20.53	29.53
38	0	45	1.59	54	134	15	149	0.13	1045.98	21.3599	2	1	3.43	10.59	7.76	387	321	333	4.3	2.9	2.1	0.797674	90	308.7	3.65172	110.69	1172.2	3.69524	158.571	1230.51	1	2	3	1	2	0	18.6	26.6
39	0	50	1.56	70	126	12	138	0.16	1545.6	28.764	2	1	2.74	7.65	6.54	278	212	245	1.9	1.2	1.1	1.44211	146.316	400.905	6.375	176.667	1351.5	5.94545	222.727	1456.64	1	2	3	1	0	1	23	24
40	0	58	1.62	66	122	20	142	0.17	1593.24	25.1486	1	1	3.67	8.68	9.36	345	275	266	1.8	1.4	1.2	2.03889	191.667	703.417	6.2	196.429	1705	7.8	221.667	2074.8	2	3	2	0	3	1	19.55	20.55
41	0	50	1.54	57	118	14	132	0.14	1053.36	24.0344	1	1	4.01	7.73	10.67	268	245	265	2.2	1	1.2	1.82273	121.818	488.491	7.73	245	1893.85	8.89167	220.833	2356.29	2	3	3	2	0	0	30	28.72
42	0	63	1.68	72	146	9	155	0.15	1674	25.5102	3	1	3.95	8.47	9.17	258	212	222	1.6	1.1	0.8	2.46875	161.25	636.938	7.7	192.727	1632.4	11.4625	277.5	2544.67	3	4	3	1	4	1	18	18.7
